# Supplementary material for: Identification, Biochemical Characterization, and In Vivo Detection of a Zn-Metalloprotease with Collagenase Activity from Mannheimia haemolytica A2
Source: Int J Mol Sci. 2024 Jan 20;25(2):1289. doi: 10.3390/ijms25021289 (PMC10816954; doi:10.3390/ijms25021289)
Supplement: Supplementary file 1 [file ijms-25-01289-s001.zip]

Archive with 1 entries (1 files):
- ijms-2788780-supplementary.pdf
